# Supplementary material for: Confidence resets reveal hierarchical adaptive learning in humans
Source: PLoS Comput Biol. 2019 Apr 9;15(4):e1006972. doi: 10.1371/journal.pcbi.1006972 (PMC6474633; doi:10.1371/journal.pcbi.1006972)
Supplement: S3 File — This zipped folder contains Matlab code files showing how to compute the ideal observer models used in this article. (ZIP) [file pcbi.1006972.s007.zip]

Archive with 4 entries (3 files):
- Scripts_OnLineMethods/
- Scripts_OnLineMethods/SimulatingModels_ExampleScripts.m
- Scripts_OnLineMethods/PlotResults.m
- Scripts_OnLineMethods/IdealObserver_TP_uncoupledCP.m
